# Supplementary material for: WikiHyperGlossary (WHG): an information literacy technology for chemistry documents
Source: J Cheminform. 2015 May 22;7:22. doi: 10.1186/s13321-015-0073-7 (PMC4477724; doi:10.1186/s13321-015-0073-7)
Supplement: Additional file 5: — Macro enabled XML generating spreadsheet (item 2 of Fig. 8 ). [file 13321_2015_73_MOESM5_ESM.xlsm]

## Sheet: Sheet1
Term	Definition	Type	ID Type	InChi		CSID	ChemSpider InChI	NIH InChI
